# Supplementary material for: Low Prevalence of Conjunctival Infection with Chlamydia trachomatis in a Treatment-Naïve Trachoma-Endemic Region of the Solomon Islands
Source: PLoS Negl Trop Dis. 2016 Sep 7;10(9):e0004863. doi: 10.1371/journal.pntd.0004863 (PMC5014345; doi:10.1371/journal.pntd.0004863)
Supplement: S1 Table — (TXT) [file pntd.0004863.s004.txt]

residentID	AGE	SEX	screen_rpp30_result	screen_plasmid_result	quant_omcb_result	Ct_result	rightTFTI
SB000011	6	1	1	0	0	0	1
SB000033	10	2	1	0	NA	0	1
SB000044	7	2	1	0	NA	0	0
SB000055	5	1	1	0	NA	0	0
SB000066	2	1	1	0	NA	0	0
SB000077	9	1	1	0	NA	0	0
SB000088	4	2	1	0	NA	0	0
SB000099	1	1	1	0	NA	0	0
SB000110	8	2	1	0	NA	0	0
SB000121	2	2	0	0	NA	0	0
SB000132	3	2	1	0	NA	0	0
SB000143	4	2	1	0	NA	0	0
SB000154	1	1	1	0	NA	0	0
SB000165	4	2	1	0	NA	0	0
SB000176	1	1	1	0	NA	0	0
SB000187	2	1	1	0	NA	0	0
SB000198	9	2	1	0	NA	0	0
SB000209	2	1	1	1	NA	1	0
SB000220	1	1	1	0	NA	0	0
SB000231	4	2	1	0	NA	0	0
SB000242	2	1	1	0	NA	0	0
SB000253	9	2	1	0	NA	0	0
SB000275	4	2	1	0	NA	0	0
SB000286	9	1	1	0	0	0	1
SB000297	9	1	1	0	0	0	1
SB000308	2	1	1	0	NA	0	0
SB000330	8	1	1	0	NA	0	0
SB000341	8	1	1	0	NA	0	0
SB000352	5	1	1	0	NA	0	0
SB000363	9	1	1	0	NA	0	0
SB000374	4	2	1	0	NA	0	0
SB000385	1	1	1	0	NA	0	0
SB000407	6	2	1	0	NA	0	0
SB000418	9	2	1	0	NA	0	0
SB000440	5	2	1	0	0	0	1
SB000451	2	2	1	0	NA	0	0
SB000473	8	1	1	0	NA	0	0
SB000484	5	2	1	0	NA	0	0
SB000506	6	2	1	0	NA	0	0
SB000517	8	1	1	0	NA	0	0
SB000528	3	2	1	0	NA	0	0
SB000539	10	1	1	0	NA	0	1
SB000561	3	1	1	0	NA	0	0
SB000572	2	2	1	0	NA	0	0
SB000583	6	2	0	0	NA	0	0
SB000594	7	2	1	0	NA	0	0
SB000605	5	2	1	0	NA	0	0
SB000616	9	1	1	0	NA	0	0
SB000627	2	1	1	0	NA	0	0
SB000638	5	2	1	0	NA	0	0
SB000649	3	2	1	0	NA	0	0
SB000660	1	1	1	0	0	0	1
SB000671	9	1	1	0	NA	0	0
SB000682	9	2	1	0	NA	0	0
SB000693	7	1	1	0	NA	0	0
SB000704	6	1	1	0	NA	0	0
SB000715	7	2	1	0	NA	0	0
SB000726	2	2	1	0	NA	0	0
SB000737	3	1	1	0	NA	0	0
SB000748	3	1	0	0	NA	0	0
SB000759	1	2	1	0	NA	0	0
SB000770	5	2	1	0	NA	0	0
SB000781	5	2	1	0	NA	0	0
SB000803	5	2	1	0	NA	0	0
SB000814	8	1	1	0	NA	0	0
SB000825	6	1	1	0	NA	0	0
SB000836	1	2	1	0	NA	0	0
SB000847	6	1	1	0	NA	0	0
SB000858	4	1	1	0	NA	0	0
SB000880	7	1	1	0	0	0	1
SB000913	6	1	1	0	NA	0	0
SB000935	3	2	1	0	NA	0	0
SB000946	3	2	1	0	NA	0	0
SB000957	8	1	1	0	NA	0	0
SB000968	6	1	1	0	0	0	1
SB000979	6	1	1	0	0	0	1
SB000990	7	2	1	0	0	0	1
SB001001	4	2	1	0	NA	0	0
SB001012	1	1	1	0	NA	0	0
SB001023	8	2	1	0	NA	0	0
SB001034	6	1	1	0	NA	0	0
SB001045	4	1	1	0	NA	0	0
SB001056	2	1	1	0	NA	0	0
SB001067	4	2	1	0	NA	0	0
SB001078	1	2	1	0	NA	0	0
SB001089	6	1	1	0	NA	0	0
SB001100	9	2	1	0	NA	0	0
SB001111	6	1	1	0	0	0	1
SB001122	4	2	1	0	NA	0	0
SB001133	2	2	1	0	NA	0	0
SB001144	6	1	1	0	NA	0	0
SB001155	6	1	0	0	NA	0	0
SB001166	3	2	1	0	NA	0	0
SB001199	8	1	1	0	NA	0	0
SB001210	4	1	1	0	NA	0	0
SB001221	8	1	0	0	NA	0	0
SB001232	2	2	1	0	NA	0	0
SB001243	6	2	1	0	NA	0	0
SB001254	6	2	1	0	0	0	1
SB001265	5	1	1	0	0	0	1
SB001276	4	1	1	0	0	0	1
SB001287	2	2	1	0	NA	0	0
SB001298	6	1	0	0	NA	0	0
SB001309	2	2	1	0	NA	0	0
SB001320	6	1	1	0	NA	0	0
SB001331	5	1	1	0	NA	0	0
SB001342	5	1	1	0	NA	0	0
SB001353	5	1	1	0	NA	0	0
SB001364	5	2	1	0	NA	0	0
SB001375	5	1	1	0	NA	0	0
SB001386	5	2	1	0	0	0	0
SB001397	6	2	1	0	NA	0	0
SB001408	8	2	1	0	NA	0	0
SB001419	7	2	1	0	NA	0	0
SB001430	5	2	1	0	NA	0	0
SB001441	3	1	1	0	NA	0	0
SB001452	9	2	1	0	NA	0	0
SB001463	9	1	1	0	NA	0	0
SB001474	2	1	1	0	NA	0	0
SB001485	8	1	1	0	NA	0	0
SB001496	2	2	1	0	NA	0	0
SB001507	5	1	1	0	0	0	1
SB001518	4	1	1	0	0	0	1
SB001529	3	2	1	0	NA	0	0
SB001540	4	2	0	0	NA	0	0
SB001551	5	2	1	0	NA	0	0
SB001562	7	2	1	0	NA	0	0
SB001573	5	2	1	0	0	0	1
SB001584	6	2	1	0	0	0	1
SB001595	2	1	1	0	NA	0	0
SB001606	6	1	1	0	NA	0	0
SB001617	5	1	1	0	0	0	1
SB001628	1	2	1	0	0	0	1
SB001639	7	1	1	0	NA	0	0
SB001661	7	2	1	0	NA	0	0
SB001672	8	1	1	0	NA	0	0
SB001683	4	1	1	0	NA	0	0
SB001694	2	1	1	0	0	0	1
SB001705	9	2	1	0	NA	0	0
SB001716	1	2	1	0	NA	0	0
SB001727	6	1	1	0	NA	0	0
SB001738	1	2	1	0	NA	0	0
SB001760	3	1	1	0	NA	0	0
SB001771	7	2	1	0	NA	0	0
SB001782	1	1	1	0	NA	0	0
SB001793	3	2	1	0	NA	0	0
SB001804	2	2	1	0	NA	0	0
SB001815	6	1	1	0	NA	0	0
SB001826	1	1	1	0	NA	0	0
SB001837	7	2	1	0	NA	0	0
SB001848	3	2	0	0	NA	0	0
SB001859	1	2	1	0	NA	0	0
SB001870	3	1	1	0	NA	0	0
SB001881	4	1	1	0	NA	0	0
SB001892	4	1	1	0	NA	0	0
SB001903	3	1	1	0	0	0	0
SB001936	1	1	1	0	NA	0	0
SB001947	8	2	1	0	0	0	1
SB001958	1	1	0	0	NA	0	0
SB001969	1	2	1	0	NA	0	0
SB001980	6	1	1	0	0	0	1
SB001991	1	2	1	0	NA	0	0
SB002002	5	2	1	0	0	0	1
SB002013	1	1	1	0	NA	0	0
SB002024	1	1	1	0	NA	0	0
SB002035	1	1	1	0	NA	0	0
SB002046	2	1	0	0	0	0	1
SB002068	2	1	0	0	NA	0	0
SB002079	8	2	1	0	NA	0	0
SB002090	7	1	1	0	NA	0	0
SB002101	9	2	1	0	NA	0	0
SB002112	4	1	1	0	NA	0	0
SB002123	5	2	1	0	NA	0	0
SB002134	9	2	1	0	0	0	1
SB002145	8	2	1	0	0	0	1
SB002156	5	2	1	0	NA	0	0
SB002167	7	2	1	0	NA	0	0
SB002178	6	1	1	0	NA	0	0
SB002189	7	2	1	0	NA	0	0
SB002200	3	2	1	0	NA	0	0
SB002211	9	2	1	0	NA	0	0
SB002222	9	2	1	0	NA	0	0
SB002233	6	2	1	0	NA	0	0
SB002244	5	2	1	0	NA	0	0
SB002255	2	1	1	0	NA	0	0
SB002266	1	1	1	0	NA	0	0
SB002277	7	2	1	0	NA	0	0
SB002288	1	1	1	0	NA	0	0
SB002299	3	1	0	0	NA	0	0
SB002310	1	1	1	0	NA	0	0
SB002321	4	1	1	0	0	0	1
SB002332	2	1	1	0	0	0	1
SB002354	6	2	1	0	0	0	1
SB002365	6	2	1	0	NA	0	0
SB002376	3	2	1	0	NA	0	0
SB002387	6	1	1	0	0	0	1
SB002398	6	2	1	0	NA	0	0
SB002409	7	2	1	0	0	0	1
SB002420	5	1	1	0	0	0	1
SB002431	2	1	1	0	NA	0	1
SB002442	8	1	1	0	NA	0	0
SB002453	9	1	1	0	NA	0	0
SB002464	9	2	1	0	NA	0	0
SB002486	6	2	1	0	NA	0	0
SB002497	4	1	1	0	NA	0	0
SB002508	6	2	1	0	0	0	1
SB002519	4	1	1	0	NA	0	0
SB002530	2	2	1	0	NA	0	0
SB002541	2	2	1	0	NA	0	0
SB002552	9	2	1	0	NA	0	0
SB002563	6	1	1	0	1	1	1
SB002596	3	2	1	0	NA	0	0
SB002607	9	1	1	0	NA	0	0
SB002618	9	2	1	0	0	0	1
SB002629	6	2	1	0	0	0	1
SB002640	4	1	1	0	0	0	1
SB002651	3	1	1	0	NA	0	0
SB002662	9	2	1	0	NA	0	0
SB002673	7	2	1	0	NA	0	0
SB002684	4	2	1	0	NA	0	0
SB002695	6	2	1	0	NA	0	0
SB002706	2	1	1	0	NA	0	0
SB002717	4	2	1	0	0	0	1
SB002728	6	1	1	1	NA	1	0
SB002739	3	1	1	1	1	1	1
SB002750	7	1	1	0	NA	0	0
SB002761	8	1	1	0	NA	0	0
SB002772	6	1	1	0	0	0	1
SB002783	5	1	1	0	NA	0	0
SB002794	7	2	0	0	NA	0	0
SB002805	2	1	1	0	NA	0	0
SB002816	5	2	1	0	NA	0	0
SB002827	9	1	1	0	NA	0	0
SB002838	1	2	1	0	NA	0	0
SB002849	4	1	1	0	NA	0	0
SB002860	6	1	1	0	NA	0	0
SB002871	4	1	1	0	0	0	1
SB002882	8	1	1	0	NA	0	0
SB002893	7	1	0	0	NA	0	0
SB002904	4	1	1	0	0	0	1
SB002926	6	1	1	0	NA	0	0
SB002937	3	2	1	0	NA	0	0
SB002948	7	2	1	0	NA	0	0
SB002959	9	2	1	0	NA	0	0
SB002970	4	1	1	0	NA	0	0
SB002981	5	1	1	0	NA	0	0
SB002992	7	2	1	0	NA	0	0
SB003003	5	1	1	0	NA	0	0
SB003014	8	1	1	0	0	0	1
SB003025	3	1	1	0	0	0	1
SB003036	3	1	1	0	0	0	1
SB003047	7	2	1	0	NA	0	0
SB003058	3	1	1	0	NA	0	0
SB003069	1	2	0	0	NA	0	0
SB003091	1	2	1	0	NA	0	0
SB003102	3	2	1	0	NA	0	0
SB003113	8	2	1	0	NA	0	0
SB003135	6	2	1	0	0	0	1
SB003146	5	2	1	0	NA	0	0
SB003157	8	2	1	0	0	0	1
SB003168	4	1	1	0	NA	0	0
SB003179	5	1	1	0	NA	0	0
SB003190	5	1	1	0	NA	0	0
SB003201	6	1	0	0	NA	0	0
SB003212	6	2	1	0	0	0	1
SB003223	3	1	1	0	0	0	1
SB003234	9	2	1	0	NA	0	0
SB003245	5	1	1	0	0	0	1
SB003256	3	1	1	0	NA	0	0
SB003267	4	2	1	0	0	0	1
SB003278	9	1	1	0	NA	0	0
SB003289	4	2	1	0	NA	0	0
SB003311	6	1	1	0	NA	0	0
SB003322	3	1	1	0	NA	0	0
SB003333	9	2	1	0	NA	0	0
SB003355	9	1	1	0	0	0	1
SB003366	7	2	1	0	NA	0	0
SB003377	5	1	1	0	NA	0	0
SB003388	6	1	1	0	0	0	1
SB003399	9	1	1	0	NA	0	0
SB003410	6	1	1	0	NA	0	0
SB003421	7	2	1	0	0	0	0
SB003432	8	1	1	0	0	0	1
SB003443	2	1	1	0	NA	0	0
SB003454	6	2	1	0	NA	0	0
SB003465	6	1	1	0	0	0	1
SB003476	7	1	1	0	0	0	1
SB003487	5	1	1	0	0	0	1
SB003498	1	1	1	0	NA	0	0
SB003509	7	1	1	0	NA	0	0
SB003520	7	2	1	0	0	0	1
SB003531	1	2	1	0	NA	0	0
SB003542	7	2	1	0	0	0	1
SB003553	1	1	0	0	NA	0	0
SB003564	4	2	0	0	0	0	1
SB003575	7	1	1	0	0	0	1
SB003586	3	2	1	0	NA	0	0
SB003597	4	2	1	0	0	0	1
SB003608	9	2	0	0	NA	0	0
SB003630	9	1	1	0	0	0	1
SB003641	6	1	1	0	NA	0	0
SB003652	3	2	1	0	NA	0	0
SB003663	8	1	1	0	0	0	0
SB003674	4	2	1	0	0	0	1
SB003685	3	1	1	0	NA	0	0
SB003696	6	1	1	0	0	0	1
SB003707	3	1	1	0	NA	0	0
SB003718	9	2	1	0	NA	0	0
SB003729	8	2	1	0	NA	0	0
SB003740	5	2	1	0	NA	0	0
SB003751	9	1	1	0	NA	0	0
SB003762	2	1	1	0	NA	0	0
SB003773	7	2	0	0	NA	0	0
SB003784	1	1	1	0	NA	0	0
SB003795	2	1	1	0	NA	0	0
SB003817	7	1	1	0	NA	0	0
SB003828	4	1	1	0	0	0	1
SB003839	5	2	1	0	NA	0	0
SB003850	2	2	1	0	0	0	1
SB003861	1	1	1	0	0	0	1
SB003872	3	1	1	0	0	0	1
SB003883	5	2	0	0	0	0	1
SB003894	2	2	1	0	NA	0	0
SB003905	2	2	1	0	NA	0	0
SB003916	4	1	1	0	NA	0	0
SB003927	6	1	1	0	0	0	1
SB003938	5	2	1	0	0	0	1
SB003949	3	1	1	0	NA	0	0
SB003960	5	1	1	0	0	0	1
SB003971	7	2	1	0	0	0	1
SB003982	7	1	1	0	NA	0	0
SB003993	9	1	1	0	NA	0	0
SB004004	9	1	1	0	NA	0	0
SB004015	3	1	1	0	0	0	1
SB004026	5	2	1	0	NA	0	0
SB004037	6	1	1	0	NA	0	0
SB004048	5	1	1	0	NA	0	0
SB004059	4	1	1	0	NA	0	0
SB004070	3	1	1	0	NA	0	0
SB004081	5	1	1	0	0	0	1
SB004092	1	1	0	0	NA	0	0
SB004103	9	2	1	0	NA	0	0
SB004114	9	2	1	0	NA	0	0
SB004125	3	2	1	0	NA	0	0
SB004136	2	1	1	0	NA	0	0
SB004147	7	1	1	0	0	0	1
SB004158	4	2	1	0	0	0	1
SB004169	8	2	1	0	NA	0	0
SB004180	6	1	1	0	0	0	1
SB004191	2	1	0	0	NA	0	0
SB004202	7	1	1	0	0	0	1
SB004213	8	1	1	0	NA	0	0
SB004224	1	2	1	0	NA	0	0
SB004235	8	1	1	0	0	0	1
SB004246	7	1	1	0	NA	0	0
SB004257	7	1	1	0	NA	0	0
SB004268	3	2	1	0	0	0	1
SB004279	2	1	1	0	0	0	1
SB004290	1	1	1	0	NA	0	0
SB004301	5	1	1	0	0	0	1
SB004312	4	1	1	0	NA	0	0
SB004334	9	2	1	0	NA	0	0
SB004345	4	1	1	0	NA	0	0
SB004356	1	2	1	0	NA	0	0
SB004367	3	1	1	0	0	0	1
SB004378	3	1	1	0	0	0	1
SB004389	5	1	1	0	NA	0	0
SB004400	5	1	1	0	0	0	1
SB004411	9	1	1	0	NA	0	0
SB004422	6	1	1	0	NA	0	0
SB004433	6	2	1	0	NA	0	0
SB004444	1	1	1	0	NA	0	0
SB004477	5	1	0	0	NA	0	0
SB004488	6	2	1	0	NA	0	0
SB004499	7	1	1	0	0	0	1
SB004510	7	1	1	0	NA	0	0
SB004521	9	2	0	0	NA	0	0
SB004532	4	1	1	0	NA	0	0
SB004543	3	2	1	0	0	0	1
SB004554	4	2	1	0	0	0	1
SB004565	6	1	1	0	NA	0	0
SB004576	6	1	1	0	NA	0	0
SB004587	4	1	1	0	NA	0	0
SB004598	9	1	1	0	NA	0	0
SB004609	6	1	1	0	NA	0	0
SB004620	3	2	1	0	NA	0	0
SB004631	9	1	1	0	0	0	1
SB004642	6	1	1	0	0	0	1
SB004653	4	1	1	0	NA	0	0
SB004664	9	2	1	0	NA	0	0
SB004675	6	1	1	0	NA	0	0
SB004686	9	2	1	0	NA	0	0
SB004697	4	1	1	0	0	0	1
SB004708	9	2	1	0	NA	0	0
SB004719	2	1	1	0	0	0	0
SB004730	5	2	0	0	NA	0	0
SB004741	9	1	1	0	NA	0	0
SB004752	9	1	1	0	NA	0	0
SB004763	7	1	1	0	NA	0	0
SB004774	3	1	1	0	NA	0	0
SB004785	2	1	1	0	NA	0	0
SB004796	6	2	1	0	NA	0	0
SB004807	9	2	1	0	NA	0	0
SB004818	8	1	1	0	NA	0	0
SB004829	4	1	1	0	NA	0	0
SB004840	2	2	1	0	NA	0	0
SB004851	3	1	1	0	NA	0	0
SB004862	9	1	1	0	0	0	0
SB004873	5	1	1	0	0	0	1
SB004884	7	1	1	0	0	0	1
SB004895	5	2	1	0	0	0	1
SB004906	6	1	1	0	NA	0	0
SB004917	7	2	1	0	NA	0	0
SB004939	6	2	1	0	NA	0	0
SB004950	5	1	1	0	0	0	0
SB004961	6	2	1	0	NA	0	0
SB004972	9	1	0	0	NA	0	0
SB004983	1	2	1	0	NA	0	0
SB004994	2	2	1	0	NA	0	0
SB005005	1	1	1	0	NA	0	0
SB005016	8	1	1	0	NA	0	0
SB005027	1	1	1	0	NA	0	0
SB005038	6	2	1	0	0	0	1
SB005049	8	2	1	0	NA	0	0
SB005060	3	2	1	0	NA	0	0
SB005071	9	2	1	0	0	0	1
SB005082	4	1	1	0	0	0	1
SB005093	2	2	1	0	NA	0	0
SB005104	9	2	1	0	NA	0	0
SB005115	5	2	1	0	NA	0	0
SB005126	4	1	1	0	NA	0	0
SB005137	6	2	0	0	NA	0	0
SB005148	9	1	1	0	0	0	1
SB005159	3	2	1	0	NA	0	0
SB005170	7	2	1	0	NA	0	0
SB005181	1	2	1	0	NA	0	0
SB005192	5	2	1	0	NA	0	0
SB005203	3	2	1	0	NA	0	0
SB005214	3	2	1	0	NA	0	0
SB005225	6	2	1	0	NA	0	0
SB005236	9	2	1	0	0	0	1
SB005247	9	2	1	0	NA	0	0
SB005258	6	2	1	0	NA	0	0
SB005269	7	2	1	0	NA	0	0
SB005280	1	2	0	0	NA	0	0
SB005291	6	1	1	0	0	0	1
SB005302	5	1	1	0	0	0	1
SB005313	7	1	1	0	0	0	1
SB005324	3	2	1	0	0	0	1
SB005335	4	2	1	0	NA	0	0
SB005346	3	2	1	0	0	0	1
SB005357	5	1	1	0	0	0	1
SB005368	9	2	1	0	0	0	1
SB005379	7	1	0	0	NA	0	0
SB005390	7	1	0	0	0	0	1
SB005401	9	2	0	0	NA	0	0
SB005412	5	1	1	0	NA	0	0
SB005423	2	1	1	0	NA	0	0
SB005434	9	2	1	0	NA	0	0
SB005445	4	2	1	0	0	0	1
SB005456	3	1	1	0	0	0	1
SB005467	6	1	1	0	0	0	1
SB005478	3	1	1	0	0	0	1
SB005489	1	1	1	0	NA	0	0
SB005500	9	1	1	0	NA	0	0
SB005511	6	1	1	0	0	0	1
SB005522	3	1	1	0	0	0	1
SB005533	8	2	1	0	0	0	1
SB005544	6	1	0	0	NA	0	0
SB005555	4	2	1	0	0	0	1
SB005566	9	1	1	0	0	0	1
SB005577	9	1	1	0	0	0	1
SB005588	5	1	1	0	0	0	1
SB005599	3	1	1	0	NA	0	0
SB005610	3	2	1	0	NA	0	0
SB005621	4	1	1	0	0	0	1
SB005632	3	2	1	0	NA	0	1
SB005643	1	1	1	0	NA	0	0
SB005654	1	1	1	0	NA	0	0
SB005665	6	1	1	0	0	0	1
SB005676	7	1	1	0	0	0	0
SB005687	8	1	1	0	NA	0	0
SB005698	6	2	1	0	0	0	1
SB005709	5	1	1	0	NA	0	0
SB005720	7	2	1	0	0	0	1
SB005731	3	1	1	0	0	0	1
SB005742	6	2	1	0	NA	0	0
SB005753	5	1	1	0	0	0	1
SB005764	4	1	1	0	0	0	1
SB005775	2	1	1	0	NA	0	0
SB005786	3	2	1	0	NA	0	0
SB005797	6	1	1	0	NA	0	0
SB005808	3	1	1	0	NA	0	0
SB005819	1	2	1	0	NA	0	0
SB005830	6	1	1	0	NA	0	0
SB005841	1	1	1	0	NA	0	0
SB005852	1	2	1	0	NA	0	0
SB005863	4	2	1	0	0	0	1
SB005874	6	2	1	0	0	0	1
SB005896	8	2	1	0	0	0	1
SB005918	7	1	0	0	NA	0	0
SB005929	6	2	1	0	0	0	1
SB005940	3	2	1	0	0	0	1
SB005951	9	1	1	0	NA	0	0
SB005962	6	2	1	0	0	0	0
SB005973	5	2	1	0	NA	0	0
SB005984	2	2	1	0	NA	0	0
SB005995	5	2	0	0	NA	0	0
SB006006	9	1	1	0	NA	0	0
SB006017	8	2	1	0	NA	0	0
SB006028	5	2	1	0	0	0	1
SB006039	2	2	1	0	0	0	1
SB006050	6	2	1	0	NA	0	0
SB006061	9	1	1	0	0	0	1
SB006072	8	1	1	0	0	0	1
SB006094	1	2	1	0	NA	0	0
SB006105	7	2	1	0	NA	0	0
SB006116	4	1	1	0	NA	0	0
SB006127	7	1	1	0	NA	0	0
SB006138	4	2	1	0	0	0	1
SB006149	9	2	1	0	NA	0	0
SB006160	5	1	1	0	0	0	1
SB006171	4	2	1	0	0	0	1
SB006182	4	1	1	0	0	0	1
SB006193	5	1	1	0	0	0	1
SB006204	3	2	1	0	0	0	1
SB006215	7	2	1	0	NA	0	0
SB006226	5	1	1	0	0	0	1
SB006237	4	1	1	0	NA	0	0
SB006248	3	2	1	0	NA	0	0
SB006259	2	2	1	0	0	0	1
SB006270	9	1	1	0	0	0	1
SB006281	6	1	1	0	0	0	1
SB006292	3	2	0	0	0	0	1
SB006303	9	1	0	0	NA	0	0
SB006314	8	1	1	0	0	0	1
SB006325	5	2	0	0	NA	0	0
SB006336	8	2	1	0	0	0	1
SB006347	9	1	1	0	NA	0	0
SB006358	6	1	1	0	NA	0	0
SB006369	4	1	1	0	NA	0	0
SB006380	5	2	1	0	NA	0	0
SB006391	2	2	1	0	NA	0	0
SB006402	7	1	1	0	0	0	1
SB006413	4	1	1	0	NA	0	0
SB006424	3	1	1	0	NA	0	0
SB006435	5	2	1	0	NA	0	0
SB006446	7	2	1	0	NA	0	0
SB006457	3	1	1	0	NA	0	0
SB006468	9	1	1	0	NA	0	0
SB006479	6	2	1	0	NA	0	0
SB006490	3	1	0	0	NA	0	0
SB006501	1	1	1	0	NA	0	0
SB006512	8	1	1	0	NA	0	0
SB006523	5	1	0	0	NA	0	0
SB006534	1	2	1	0	NA	0	0
SB006545	8	1	1	0	0	0	1
SB006556	6	2	1	0	0	0	1
SB006567	6	1	1	0	0	0	1
SB006578	1	2	1	0	NA	0	0
SB006589	4	2	1	0	NA	0	0
SB006600	9	2	1	0	NA	0	0
SB006611	6	2	1	0	NA	0	0
SB006622	8	1	0	0	NA	0	0
SB006633	7	2	1	0	0	0	1
SB006644	3	2	1	0	NA	0	0
SB006655	5	1	1	0	NA	0	0
SB006666	7	1	1	0	NA	0	0
SB006677	3	1	1	0	NA	0	0
SB006688	1	2	1	0	NA	0	0
SB006699	4	1	1	0	0	0	1
SB006710	8	1	1	0	NA	0	0
SB006721	6	2	1	0	NA	0	0
SB006732	5	2	1	0	NA	0	0
SB006743	3	1	1	0	NA	0	0
SB006754	9	1	1	0	NA	0	0
SB006765	7	2	1	0	NA	0	0
SB006776	9	1	1	0	NA	0	0
SB006787	7	1	1	0	NA	0	0
SB006798	3	1	1	0	0	0	1
SB006809	8	2	1	0	0	0	0
SB006820	6	1	1	0	0	0	1
SB006831	3	1	1	0	0	0	1
SB006842	8	1	1	0	NA	0	0
SB006853	6	1	1	0	NA	0	0
SB006864	4	2	1	0	NA	0	0
SB006875	1	2	1	0	NA	0	0
SB006886	3	2	1	0	0	0	1
SB006897	2	1	1	0	NA	0	0
SB006908	7	2	1	1	1	1	1
SB006919	3	1	1	0	0	0	1
SB006930	4	2	1	1	1	1	1
SB006941	8	1	1	0	NA	0	0
SB006963	4	1	1	0	NA	0	0
SB006974	9	2	1	0	NA	0	0
SB006985	8	2	1	0	NA	0	0
SB006996	5	2	1	0	0	0	1
SB007007	9	1	1	0	0	0	1
SB007018	6	1	1	0	0	0	1
SB007029	4	1	0	0	NA	0	0
SB007040	7	2	1	0	0	0	1
SB007051	4	1	1	0	NA	0	0
SB007062	7	1	1	0	0	0	1
SB007073	6	1	1	0	0	0	1
SB007084	4	1	1	0	0	0	1
SB007095	5	1	1	0	NA	0	0
SB007106	4	1	1	0	NA	0	0
SB007117	3	1	1	0	NA	0	0
SB007128	4	2	1	0	NA	0	0
SB007139	6	1	1	0	0	0	1
SB007150	6	2	1	0	0	0	1
SB007161	4	2	1	0	NA	0	0
SB007172	2	1	1	0	NA	0	0
SB007183	1	1	1	0	0	0	1
SB007194	8	1	1	0	NA	0	0
SB007205	3	2	1	0	NA	0	0
SB007216	7	2	1	0	NA	0	0
SB007238	7	1	1	0	0	0	1
SB007249	5	2	1	0	0	0	1
SB007260	1	2	1	0	NA	0	0
SB007271	5	2	0	0	0	0	1
SB007282	6	1	1	0	NA	0	0
SB007293	4	1	1	0	0	0	1
SB007304	2	1	1	0	0	0	1
SB007315	6	2	1	0	NA	0	0
SB007326	5	2	1	0	0	0	1
SB007337	8	2	1	0	NA	0	0
SB007348	2	1	1	0	NA	0	0
SB007359	6	1	1	0	0	0	1
SB007370	7	1	1	0	0	0	1
SB007381	3	2	1	0	NA	0	0
SB007392	2	1	1	0	NA	0	0
SB007403	2	2	1	0	NA	0	0
SB007414	7	1	1	0	NA	0	0
SB007425	3	1	1	0	0	0	1
SB007436	1	1	1	0	NA	0	0
SB007447	7	1	1	0	0	0	1
SB007458	2	2	1	0	NA	0	0
SB007469	5	1	1	0	0	0	1
SB007480	5	2	1	0	NA	0	0
SB007491	9	1	1	0	NA	0	0
SB007502	8	1	1	0	0	0	1
SB007513	7	1	1	0	0	0	1
SB007524	2	1	1	0	0	0	1
SB007535	8	2	1	0	NA	0	0
SB007546	6	2	0	0	0	0	1
SB007557	3	1	1	0	NA	0	0
SB007568	3	2	1	0	NA	0	0
SB007579	7	1	0	0	NA	0	0
SB007590	7	1	1	0	NA	0	0
SB007601	4	1	0	0	NA	0	0
SB007612	2	1	1	0	NA	0	0
SB007623	1	2	1	0	NA	0	0
SB007634	4	2	1	0	0	0	1
SB007645	2	1	1	0	NA	0	0
SB007656	6	2	1	0	NA	0	0
SB007667	8	1	0	0	NA	0	0
SB007678	3	2	1	0	NA	0	0
SB007689	7	1	1	0	NA	0	0
SB007700	6	1	1	0	NA	0	0
SB007711	4	1	1	0	NA	0	0
SB007722	2	2	1	0	NA	0	0
SB007733	2	1	1	0	NA	0	0
SB007744	2	2	1	0	NA	0	0
SB007755	3	2	1	0	NA	0	0
SB007766	1	2	1	0	NA	0	0
SB007777	9	2	1	0	NA	0	0
SB007788	3	2	1	0	NA	0	1
SB007799	5	2	1	0	0	0	0
SB007810	6	2	1	0	0	0	1
SB007821	6	2	1	0	NA	0	0
SB007832	3	1	1	0	0	0	1
SB007843	6	1	1	0	NA	0	0
SB007854	7	1	1	0	NA	0	0
SB007865	9	1	1	0	NA	0	0
SB007876	7	2	1	0	NA	0	0
SB007887	4	2	1	0	NA	0	0
SB007898	4	1	1	0	NA	0	0
SB007909	5	2	1	0	0	0	1
SB007920	6	1	1	0	0	0	1
SB007931	4	1	1	0	0	0	1
SB007942	5	2	1	0	0	0	1
SB007953	1	2	1	0	NA	0	0
SB007964	4	2	1	0	NA	0	0
SB007975	1	1	1	0	NA	0	0
SB007986	8	1	1	0	NA	0	0
SB007997	5	1	1	0	NA	0	0
SB008008	3	1	1	0	NA	0	0
SB008019	9	1	1	0	NA	0	0
SB008030	7	1	1	0	NA	0	0
SB008041	2	2	0	0	NA	0	0
SB008052	8	1	1	0	NA	0	0
SB008063	9	2	1	0	NA	0	0
SB008074	3	1	1	0	NA	0	0
SB008096	1	2	1	0	NA	0	0
SB008107	5	1	1	1	1	1	1
SB008129	2	2	1	0	NA	0	0
SB008162	6	1	1	0	NA	0	0
SB008173	3	1	1	0	NA	0	0
SB008184	2	1	0	0	0	0	1
SB008206	6	1	1	0	NA	0	0
SB008228	8	1	1	0	NA	0	0
SB008239	4	2	0	0	NA	0	0
SB008250	3	1	1	0	NA	0	0
SB008261	6	2	1	0	NA	0	0
SB008272	5	2	1	0	NA	0	0
SB008283	6	1	1	0	NA	0	0
SB008294	7	2	1	0	0	0	1
SB008305	2	1	1	0	NA	0	0
SB008316	8	1	1	0	NA	0	0
SB008327	4	1	0	0	NA	0	0
SB008338	3	2	1	0	NA	0	0
SB008349	9	2	1	0	NA	0	0
SB008360	6	2	1	0	NA	0	0
SB008371	7	1	1	0	0	0	0
SB008382	8	2	1	0	0	0	1
SB008393	3	1	1	0	NA	0	0
SB008404	1	1	0	0	NA	0	0
SB008415	9	2	1	0	0	0	1
SB008426	9	1	1	0	NA	0	0
SB008437	1	1	1	0	NA	0	0
SB008448	6	1	1	0	NA	0	0
SB008459	8	1	1	0	0	0	1
SB008470	5	2	1	0	0	0	1
SB008481	3	2	1	0	NA	0	0
SB008492	9	1	0	0	NA	0	0
SB008503	2	1	1	0	NA	0	0
SB008514	3	2	1	0	NA	0	0
SB008525	2	2	1	0	NA	0	0
SB008536	1	1	0	0	NA	0	0
SB008547	9	2	0	0	0	0	1
SB008558	2	2	1	0	NA	0	0
SB008580	1	1	1	0	NA	0	0
SB008591	2	2	1	0	NA	0	0
SB008602	6	2	1	0	NA	0	0
SB008613	9	2	1	0	NA	0	0
SB008624	7	1	1	0	NA	0	0
SB008635	6	2	1	0	0	0	1
SB008646	7	2	1	0	NA	0	0
SB008657	6	2	1	0	NA	0	0
SB008668	1	2	1	0	NA	0	0
SB008679	1	2	1	0	NA	0	0
SB008690	3	2	0	0	0	0	1
SB008701	6	2	1	0	NA	0	0
SB008712	9	1	1	0	NA	0	0
SB008723	9	2	1	0	NA	0	0
SB008734	9	1	1	0	NA	0	0
SB008745	6	2	1	0	NA	0	0
SB008756	8	1	0	0	NA	0	0
SB008767	5	2	1	0	NA	0	0
SB008778	7	1	1	0	0	0	1
SB008844	9	1	1	0	NA	0	0
SB008855	5	1	1	0	NA	0	0
SB008866	2	1	1	0	NA	0	0
SB008877	6	2	1	0	NA	0	0
SB008888	8	1	1	0	NA	0	0
SB008910	5	2	1	0	0	0	1
SB008921	3	1	1	0	0	0	1
SB008932	9	1	1	0	NA	0	0
SB008943	5	2	1	0	NA	0	0
SB008965	4	1	1	0	NA	0	0
SB008976	1	1	1	0	NA	0	0
SB008987	3	1	1	0	NA	0	0
SB008998	5	2	0	0	NA	0	0
SB009009	8	1	1	0	NA	0	0
SB009020	2	2	1	0	NA	0	0
SB009031	4	1	0	0	NA	0	0
SB009042	6	1	1	0	NA	0	0
SB009053	4	1	1	0	NA	0	0
SB009064	7	2	1	0	NA	0	0
SB009075	5	1	1	0	NA	0	0
SB009086	5	2	0	0	NA	0	0
SB009097	1	2	0	0	NA	0	0
SB009108	8	1	1	0	NA	0	0
SB009119	2	1	1	0	NA	0	0
SB009130	5	1	1	0	NA	0	0
SB009141	7	1	1	0	NA	0	0
SB009152	4	2	1	0	NA	0	0
SB009163	9	1	1	0	NA	0	0
SB009174	1	1	1	0	NA	0	0
SB009185	9	1	1	0	NA	0	0
SB009196	6	1	1	0	0	0	0
SB009207	9	2	0	0	NA	0	0
SB009215	3	2	1	0	NA	0	0
SB009218	5	1	1	0	NA	0	0
SB009229	4	1	1	0	NA	0	0
SB009240	8	2	1	0	NA	0	0
SB009251	1	1	1	0	NA	0	0
SB009262	9	1	1	0	NA	0	1
SB009273	7	2	1	0	0	0	1
SB009284	7	2	1	0	NA	0	0
SB009295	2	1	1	0	NA	0	0
SB009306	1	1	1	0	NA	0	0
SB009317	3	1	1	0	NA	0	0
SB009328	5	2	1	0	NA	0	0
SB009339	4	2	1	0	NA	0	0
SB009350	2	1	1	0	NA	0	0
SB009361	7	1	1	0	NA	0	0
SB009372	1	1	1	0	NA	0	0
SB009383	6	2	1	0	NA	0	0
SB009394	8	1	1	0	NA	0	0
SB009405	2	1	0	0	NA	0	0
SB009416	1	2	1	0	NA	0	0
SB009449	5	1	1	0	0	0	1
SB009460	9	1	1	0	0	0	1
SB009471	4	1	1	0	0	0	1
SB009482	7	1	1	0	0	0	1
SB009493	1	2	1	0	NA	0	0
SB009504	4	1	1	0	NA	0	0
SB009526	8	2	1	0	0	0	1
SB009537	1	2	0	0	NA	0	0
SB009548	9	1	1	0	NA	0	0
SB009559	7	2	1	0	NA	0	0
SB009570	5	1	1	0	0	0	1
SB009581	1	1	1	0	NA	0	0
SB009592	7	2	1	0	NA	0	0
SB009603	5	1	1	0	NA	0	0
SB009614	8	1	1	0	0	0	1
SB009625	5	2	1	0	NA	0	0
SB009636	2	1	1	0	NA	0	0
SB009647	3	2	1	0	NA	0	0
SB009658	2	2	1	0	NA	0	0
SB009669	1	2	1	0	NA	0	0
SB009680	2	1	1	0	0	0	1
SB009691	7	1	1	0	0	0	1
SB009702	9	2	1	0	0	0	1
SB009713	2	2	1	0	NA	0	0
SB009724	6	1	1	0	0	0	1
SB009735	4	1	1	0	NA	0	0
SB009746	5	2	1	0	NA	0	0
SB009757	1	1	1	0	NA	0	0
SB009768	6	1	1	0	0	0	1
SB009779	2	2	1	0	NA	0	0
SB009790	5	2	1	0	0	0	1
SB009801	2	2	1	0	NA	0	1
SB009812	3	1	1	0	NA	0	0
SB009823	5	2	1	0	NA	0	0
SB009834	6	1	1	0	NA	0	0
SB009845	3	1	1	0	0	0	1
SB009856	2	1	1	0	NA	0	0
SB009861	6	2	1	0	0	0	0
SB009867	4	2	1	0	NA	0	0
SB009878	4	1	1	0	0	0	1
SB009889	2	1	1	0	NA	0	0
SB009900	3	2	1	0	NA	0	0
SB009911	7	2	1	0	NA	0	0
SB009922	4	2	1	0	NA	0	0
SB009933	5	2	1	0	NA	0	0
SB009944	9	1	1	0	0	0	1
SB009955	1	2	1	0	NA	0	0
SB009966	7	2	1	0	0	0	1
SB009977	6	2	0	0	NA	0	0
SB009988	5	1	1	0	0	0	1
SB009999	1	2	1	0	NA	0	0
SB010010	4	2	1	0	0	0	1
SB010021	2	2	1	0	NA	0	0
SB010032	9	2	1	0	0	0	0
SB010043	4	2	1	0	NA	0	0
SB010054	9	2	1	0	NA	0	0
SB010076	4	1	1	0	NA	0	0
SB010087	5	1	0	0	NA	0	0
SB010098	6	1	1	0	NA	0	0
SB010109	7	1	1	0	NA	0	0
SB010120	5	1	1	0	NA	0	0
SB010131	4	1	1	0	NA	0	0
SB010142	8	1	1	0	NA	0	0
SB010153	9	1	1	0	NA	0	0
SB010164	3	2	1	0	NA	0	0
SB010175	1	1	1	0	NA	0	0
SB010186	8	1	1	0	0	0	1
SB010197	7	2	1	0	0	0	1
SB010208	5	1	0	0	NA	0	0
SB010219	4	2	1	0	0	0	1
SB010230	2	2	1	0	NA	0	0
SB010241	6	1	1	0	NA	0	0
SB010252	8	1	1	0	NA	0	0
SB010263	8	2	1	0	NA	0	0
SB010274	9	2	1	0	NA	0	0
SB010285	2	1	1	0	NA	0	0
SB010296	5	1	1	0	0	0	1
SB010307	6	2	1	0	NA	0	0
SB010318	5	1	0	0	NA	0	0
SB010329	4	1	0	0	NA	0	0
SB010340	1	2	1	0	NA	0	0
SB010351	3	2	1	0	NA	0	0
SB010362	7	1	1	0	0	0	1
SB010373	5	1	1	0	NA	0	0
SB010384	6	2	1	0	NA	0	0
SB010395	4	1	1	0	NA	0	0
SB010406	2	2	1	0	NA	0	0
SB010417	1	1	1	0	NA	0	0
SB010428	1	1	1	0	NA	0	0
SB010439	6	2	1	0	NA	0	0
SB010450	9	1	1	0	NA	0	0
SB010461	1	2	1	0	NA	0	0
SB010472	1	1	1	0	NA	0	0
SB010483	7	1	1	0	NA	0	0
SB010494	6	1	1	0	0	0	1
SB010505	3	1	1	0	NA	0	0
SB010516	7	2	1	0	NA	0	0
SB010527	5	1	1	0	NA	0	0
SB010538	6	1	1	0	0	0	1
SB010549	5	2	1	0	0	0	1
SB010560	2	2	1	0	NA	0	0
SB010571	8	1	1	0	NA	0	0
SB010582	5	2	0	0	0	0	1
SB010593	3	2	1	0	NA	0	0
SB010604	9	1	1	0	NA	0	0
SB010615	2	2	1	0	NA	0	0
SB010626	2	2	1	0	NA	0	0
SB010637	7	1	1	0	NA	0	0
SB010648	2	1	1	0	NA	0	0
SB010659	6	1	1	0	NA	0	0
SB010670	5	1	1	0	NA	0	0
SB010681	3	2	1	0	NA	0	0
SB010692	6	1	1	0	NA	0	0
SB010703	3	1	1	0	NA	0	0
SB010714	1	2	1	0	NA	0	0
SB010725	9	1	1	0	0	0	1
SB010736	2	1	1	0	NA	0	0
SB010747	6	2	1	0	NA	0	0
SB010758	5	2	1	0	NA	0	0
SB010769	7	2	1	0	NA	0	0
SB010780	4	1	1	0	0	0	1
SB010791	3	2	1	0	NA	0	0
SB010802	6	1	1	0	0	0	1
SB010813	6	2	0	0	0	0	1
SB010824	4	2	1	0	0	0	1
SB010835	5	1	1	0	0	0	1
SB010846	7	2	1	0	NA	0	0
SB010857	8	2	1	0	0	0	1
SB010868	6	2	1	0	NA	0	0
SB010879	6	2	1	0	NA	0	0
SB010890	3	2	1	0	NA	0	0
SB010901	6	1	1	0	0	0	1
SB010912	7	2	1	0	NA	0	0
SB010923	9	2	1	0	NA	0	0
SB010934	4	2	1	0	0	0	1
SB010945	1	1	1	0	NA	0	1
SB010956	3	2	0	0	NA	0	0
SB010967	2	1	1	0	NA	0	0
SB010989	1	2	1	0	NA	0	0
SB011000	9	2	1	0	NA	0	0
SB011011	6	2	1	0	NA	0	0
SB011022	5	2	1	0	NA	0	0
SB011033	9	2	1	0	NA	0	0
SB011044	3	2	1	0	NA	0	0
SB011055	1	2	1	0	NA	0	0
SB011066	7	1	1	0	0	0	1
SB011077	3	1	1	0	NA	0	0
SB011088	1	2	1	0	NA	0	0
SB011099	7	1	1	0	0	0	1
SB011110	3	1	1	0	NA	0	0
SB011121	3	1	1	0	NA	0	0
SB011132	8	2	1	0	NA	0	0
SB011143	6	1	1	0	0	0	1
SB011154	9	2	1	0	0	0	1
SB011165	4	1	1	0	NA	0	0
SB011176	8	1	1	0	NA	0	0
SB011198	8	2	1	0	NA	0	0
SB011209	7	2	1	0	NA	0	0
SB011220	6	2	1	0	NA	0	0
SB011231	3	1	1	0	NA	0	0
SB011242	1	1	1	0	NA	0	0
SB011253	9	1	1	0	NA	0	0
SB011264	6	1	1	0	NA	0	0
SB011275	4	1	1	0	NA	0	0
SB011286	8	2	1	0	NA	0	0
SB011297	6	1	1	0	NA	0	0
SB011308	4	2	1	0	NA	0	0
SB011319	1	1	1	0	NA	0	0
SB011330	5	2	1	0	NA	0	0
SB011341	3	1	1	0	NA	0	0
SB011352	6	2	1	0	0	0	1
SB011363	3	2	1	1	1	1	1
SB011374	9	1	1	0	0	0	1
SB011385	8	2	1	0	NA	0	0
SB011396	5	2	1	0	NA	0	0
SB011726	4	2	1	0	NA	0	0
SB011737	6	2	1	0	NA	0	0
SB011748	1	2	1	0	NA	0	0
SB011759	8	2	1	1	1	1	0
SB011770	6	2	1	0	NA	0	0
SB011781	4	2	1	0	NA	0	0
SB011792	5	1	1	0	NA	0	0
SB011803	5	2	1	0	NA	0	0
SB011814	2	1	1	0	NA	0	0
SB011825	8	1	1	0	NA	0	0
SB011836	9	1	1	1	1	1	1
SB011847	8	1	1	0	NA	0	0
SB011858	8	1	1	0	NA	0	0
SB011869	6	2	1	0	NA	0	0
SB011880	4	2	1	0	NA	0	0
SB011891	8	2	1	0	NA	0	0
SB011913	1	2	1	0	NA	0	0
SB011924	3	1	1	0	NA	0	0
SB011935	7	1	1	0	NA	0	0
SB011957	6	1	1	0	0	0	0
SB011979	1	1	1	0	NA	0	0
SB011990	9	2	1	0	NA	0	0
SB012001	1	1	1	0	NA	0	0
SB012012	3	1	1	0	NA	0	0
SB012331	5	1	1	0	NA	0	0
SB012342	4	1	1	0	NA	0	0
SB012353	2	1	0	0	NA	0	0
SB012364	5	2	1	0	NA	0	0
SB012375	2	1	0	0	NA	0	0
SB012386	4	2	1	0	NA	0	0
SB012397	7	2	1	0	0	0	1
SB012408	6	2	1	0	NA	0	0
SB012419	7	1	1	0	NA	0	0
SB012430	6	2	1	0	NA	0	0
SB012441	7	1	1	1	1	1	1
SB012452	5	2	1	0	NA	0	0
SB012463	2	1	1	0	NA	0	0
SB012474	3	1	1	0	0	0	0
SB012485	3	2	1	0	NA	0	0
SB012496	9	1	1	0	NA	0	0
SB012507	7	2	1	0	NA	0	0
SB012518	5	1	1	0	NA	0	0
SB012529	4	1	1	0	NA	0	0
SB012540	8	2	1	0	NA	0	0
SB012551	6	1	1	0	NA	0	0
SB012562	1	2	1	0	NA	0	0
SB012573	3	1	1	0	NA	0	0
SB012584	5	2	1	0	0	0	0
SB012595	7	1	1	0	NA	0	0
SB012606	3	1	1	0	NA	0	0
SB012617	2	2	1	0	NA	0	0
SB012628	5	2	1	0	NA	0	0
SB012947	9	2	1	0	NA	0	0
SB012958	6	1	1	0	NA	0	0
SB012969	8	2	1	0	NA	0	0
SB012980	6	1	1	0	NA	0	0
SB012991	8	2	1	0	NA	0	0
SB013002	4	1	1	0	NA	0	0
SB013013	8	1	1	0	NA	0	0
SB013024	7	2	1	0	NA	0	0
SB013035	4	2	1	0	NA	0	0
SB013046	9	1	1	0	0	0	1
SB013057	5	1	1	0	NA	0	0
SB013068	7	1	1	0	NA	0	0
SB013079	5	1	1	0	NA	0	0
SB013090	7	2	1	0	0	0	1
SB013101	9	2	1	0	NA	0	0
SB013112	6	1	1	1	1	1	1
SB013123	2	2	1	0	NA	0	0
SB013134	7	2	1	0	NA	0	0
SB013145	5	1	1	0	NA	0	0
SB013156	3	1	1	0	0	0	0
SB013167	4	2	1	0	NA	0	0
SB013178	2	2	1	0	NA	0	0
SB013189	8	2	1	0	NA	0	0
SB013200	9	2	1	0	NA	0	0
SB013211	2	2	1	0	0	0	1
SB013222	7	1	1	0	NA	0	0
SB013244	8	2	1	0	NA	0	0
SB013255	3	1	1	0	NA	0	0
SB013266	9	2	1	0	NA	0	0
SB013277	4	2	1	0	NA	0	0
SB013288	8	1	1	0	NA	0	0
SB013299	6	2	1	0	NA	0	0
SB013310	8	2	1	0	NA	0	0
SB013321	6	2	1	1	NA	1	1
SB013332	4	2	1	0	0	0	1
SB013343	5	2	1	0	NA	0	0
SB013354	1	2	1	0	NA	0	0
SB013365	6	2	1	0	NA	0	0
SB013376	8	2	1	0	NA	0	0
SB013387	8	1	1	0	NA	0	0
SB013398	6	1	1	0	0	0	0
SB013409	3	1	1	0	NA	0	0
SB013420	1	2	1	0	NA	0	0
SB013431	1	1	1	0	NA	0	0
SB013832	3	2	1	0	NA	0	0
SB014269	8	1	1	0	NA	0	0
